# Supplementary material for: Foliar-Applied Selenium–Zinc Nanocomposite Drives Synergistic Effects on Se/Zn Accumulation in Brassica chinensis L
Source: Nanomaterials (Basel). 2025 Dec 31;16(1):56. doi: 10.3390/nano16010056 (PMC12788064; doi:10.3390/nano16010056)
Supplement: Supplementary file 1 [file nanomaterials-16-00056-s001.zip]

Archive with 1 entries (1 files):
- nanomaterials-4080068-supplementary.pdf
